# Supplementary material for: Sirtuin 3 Plays a Critical Role in the Antidepressant- and Anxiolytic-like Effects of Kaempferol
Source: Antioxidants (Basel). 2022 Sep 23;11(10):1886. doi: 10.3390/antiox11101886 (PMC9598871; doi:10.3390/antiox11101886)
Supplement: Supplementary file 1 [file antioxidants-11-01886-s001.zip]

Archive with 1 entries (1 files):
- antioxidants-1837283-supplementary.pdf
